# Supplementary material for: Methyl jasmonate effects on sugarbeet root responses to postharvest dehydration
Source: PeerJ. 2021 Jun 17;9:e11623. doi: 10.7717/peerj.11623 (PMC8214845; doi:10.7717/peerj.11623)
Supplement: Supplemental Information 2 — Measurements of (A) root respiration rate, weight loss in storage, vapor conductance, and proline concentration, and (B) Ct values that were used to determine gene expression changes for genes involved in proline metabolism. [file peerj-09-11623-s002.xlsx]

## Sheet: Physiological, Biochemical Data
Supplementary Table S2: Raw data for manuscript, "Methyl jasmonate effects on sugarbeet root responses to postharvest dehydration."
Data include root respiration rate, weight loss in storage, vapor conductance, and proline concentration.
Roots were treated with 10 µM methyl jasmonate (MeJA) or water (control) on day of harvest and stored at high (98.0%) or low (90.5%) relative humidity for up to 56 d.
		Time in Storage	Replicate	Respiration rate	Weight loss	Conductivity (mmol m-2 s-1)		Proline (mg g dry wt-1)
MeJA treatment	Storage humidity	(days)		(mg CO2 kg-1 h-1)	(g)	wound site	unwounded site	Middle section	Crown
MeJA	Low	0	1	25.6543	0.8121	993	70.8	1.26956	0.892051
MeJA	Low	0	2	15.2591	0.6862	1240	99	1.37504	0.830941
MeJA	Low	0	3	21.6979	0.7474	1060	80.6	1.10094	0.767889
MeJA	Low	0	4	20.4329	0.521	1080	70.1	0.880287	1.05931
MeJA	Low	0	5	16.4466	0.8082	1170	89.5	1.56691	1.38104
MeJA	Low	0	6	16.6743	0.171	1070	51.4	0.668558	0.528767
MeJA	Low	0	7	15.2812	0.7175	1080	43.5	1.44215	1.11478
MeJA	Low	0	8	24.936	0.6216	1140	44	0.894879	0.669283
Control	Low	0	1	25.6543	0.3829	993	70.8	1.26956	0.892051
Control	Low	0	2	15.2591	0.7102	1240	99	1.37504	0.830941
Control	Low	0	3	21.6979	0.4958	1060	80.6	1.10094	0.767889
Control	Low	0	4	20.4329	0.4885	1080	70.1	0.880287	1.05931
Control	Low	0	5	16.4466	0.6175	1170	89.5	1.56691	1.38104
Control	Low	0	6	16.6743	0.5283	1070	51.4	0.668558	0.528767
Control	Low	0	7	15.2812	0.8761	1080	43.5	1.44215	1.11478
Control	Low	0	8	24.936	0.3431	1140	44	0.894879	0.669283
MeJA	High	0	1	21.2958	0.7555	618	30	1.20914	1.03715
MeJA	High	0	2	16.0454	0.5334	1044	35.7	1.50255	1.01648
MeJA	High	0	3	18.3691	0.8459	823	36.5	0.366667	0.297489
MeJA	High	0	4	18.696	0.8173	869	35.6	0.461747	0.619083
MeJA	High	0	5	17.143	0.4818	860	26.4	1.0953	0.74517
MeJA	High	0	6	17.7104	1.077	808	45.1	0.908848	0.488535
MeJA	High	0	7	22.2938	0.8063	1080	35.8	0.51637	0.588067
MeJA	High	0	8	17.8407	0.69	1053	36.3	0.975701	0.88968
Control	High	0	1	21.2958	0.6547	618	30	1.20914	1.03715
Control	High	0	2	16.0454	0.314	1044	35.7	1.50255	1.01648
Control	High	0	3	18.3691	0.7478	823	36.5	0.366667	0.297489
Control	High	0	4	18.696	1.1059	869	35.6	0.461747	0.619083
Control	High	0	5	17.143	0.4621	860	26.4	1.0953	0.74517
Control	High	0	6	17.7104	0.9268	808	45.1	0.908848	0.488535
Control	High	0	7	22.2938	0.6659	1080	35.8	0.51637	0.588067
Control	High	0	8	17.8407	0.6767	1053	36.3	0.975701	0.88968
MeJA	Low	7	1	8.4059	0.7822	771	12.25
MeJA	Low	7	2	7.38933	0.6561	914.5	18.75
MeJA	Low	7	3	8.42509	0.7146	871.5	23.5
MeJA	Low	7	4	10.1786	0.4981	746	20
MeJA	Low	7	5	7.85311	0.7727	839.5	19.9
MeJA	Low	7	6	18.4115	0.1635	713	21.9
MeJA	Low	7	7	7.24305	0.6956	932	21
MeJA	Low	7	8	11.1515	0.5953	814	43
Control	Low	7	1	10.3654	0.3164	926.5	36.45
Control	Low	7	2	9.63112	0.5807	836.5	15.85
Control	Low	7	3	8.81416	0.5069	811	19.95
Control	Low	7	4	9.60786	0.6761	965	13.6
Control	Low	7	5	13.3725	0.3661	1160	20.6
Control	Low	7	6	11.1474	0.4676	621.5	21
Control	Low	7	7	7.34946	0.8623	1205	13.55
Control	Low	7	8	11.5589	0.477	852	20.5
MeJA	High	7	1	3.67642	0.8145	676	19.5
MeJA	High	7	2	5.63094	0.8441	780	28.2
MeJA	High	7	3	3.13646	0.5304	638	22
MeJA	High	7	4	3.45893	0.7512	371	16.8
MeJA	High	7	5	3.01058	0.4789	720	28
MeJA	High	7	6	4.45003	1.0681	685	18.9
MeJA	High	7	7	3.25797	0.8024	784	17.2
MeJA	High	7	8	3.01849	0.6876	651	22.3
Control	High	7	1	3.82058	0.6718	950	22.5
Control	High	7	2	4.10979	0.4549	854.5	23.5
Control	High	7	3	4.7233	0.3086	559	23.2
Control	High	7	4	5.15848	0.7402	469	25.7
Control	High	7	5	3.32545	1.0958	467	17.3
Control	High	7	6	4.43988	0.6566	937	24.3
Control	High	7	7	5.41097	0.6471	753	18
Control	High	7	8	3.95445	0.9215	762	29.7
MeJA	Low	14	1	7.97879	0.4587	227	15.2
MeJA	Low	14	2	6.67718	0.6193	214	15.3
MeJA	Low	14	3	7.30651	0.6592	116.5	25.2
MeJA	Low	14	4	11.9693	0.1509	205.5	30.25
MeJA	Low	14	5	8.03241	0.7377	124.5	15.2
MeJA	Low	14	6	7.90436	0.6815	254	36.25
MeJA	Low	14	7	9.60384	0.5774	337.5	25.3
MeJA	Low	14	8	8.28844	0.7627	277	15.25
Control	Low	14	1	10.4737	0.4644	478.5	12.95
Control	Low	14	2	12.4871	0.3375	423	21.65
Control	Low	14	3	7.35931	0.8267	341	12.8
Control	Low	14	4	8.16325	0.5512	424	26.65
Control	Low	14	5	9.20937	0.4559	582	35.65
Control	Low	14	6	11.0389	0.4478	394.5	22.55
Control	Low	14	7	8.24304	0.6535	343	40.1
Control	Low	14	8	12.8075	0.3105	652.5	26.55
MeJA	High	14	1	5.1877	1.0506	414	24.9
MeJA	High	14	2	2.74852	0.6802	356	26.9
MeJA	High	14	3	3.63139	0.4712	179	21.7
MeJA	High	14	4	4.04784	0.8337	241	22.2
MeJA	High	14	5	3.20195	0.5245	252	20.7
MeJA	High	14	6	3.05443	0.804	691	32
MeJA	High	14	7	2.21291	0.7446	448	20.6
MeJA	High	14	8	2.22171	0.7987	398	22.8
Control	High	14	1	3.66635	0.4451	950	24.7
Control	High	14	2	3.89756	0.7317	854.5	21.8
Control	High	14	3	5.14774	0.3047	559	20.9
Control	High	14	4	2.41905	0.6615	469	36
Control	High	14	5	3.05895	0.9064	467	26.4
Control	High	14	6	3.04921	0.6443	937	16
Control	High	14	7	2.63429	1.0886	753	20.8
Control	High	14	8	4.11234	0.6434	762	30
MeJA	Low	21	1	7.52427	0.6317	114	17.55
MeJA	Low	21	2	9.19278	0.6532	121	21.9
MeJA	Low	21	3	27.3518	0.1396	79	18.04
MeJA	Low	21	4	12.7477	0.435	166	17.4
MeJA	Low	21	5	7.67742	0.7326	260.5	18.1
MeJA	Low	21	6	7.09878	0.7142	218	17.9
MeJA	Low	21	7	7.05089	0.6067	236	13.7
MeJA	Low	21	8	8.17538	0.5717	191.5	14.1
Control	Low	21	1	7.52764	0.8019	220	25.5
Control	Low	21	2	15.5739	0.2879	190	10.95
Control	Low	21	3	11.5938	0.425	260	16.25
Control	Low	21	4	10.5357	0.4346	198	21.95
Control	Low	21	5	15.3038	0.3199	217.5	10.85
Control	Low	21	6	11.2632	0.4431	225	22.1
Control	Low	21	7	8.01462	0.5377	493	22.1
Control	Low	21	8	9.03309	0.6437	427	16.45
MeJA	High	21	1	8.70024	1.038	197	22.7
MeJA	High	21	2	8.45623	0.4684	232	23
MeJA	High	21	3	7.83902	0.7943	195	15
MeJA	High	21	4	8.48355	0.8292	201	25.5
MeJA	High	21	5	9.63997	0.8004	153	29.2
MeJA	High	21	6	11.2864	0.5194	588	26.5
MeJA	High	21	7	10.137	0.7424	423	29.2
MeJA	High	21	8	8.19335	0.6768	433	23
Control	High	21	1	8.94277	0.6378	209	28.3
Control	High	21	2	11.1257	0.3019	148	17.1
Control	High	21	3	5.84306	0.6589	645	14.8
Control	High	21	4	9.0349	0.4384	258	29.6
Control	High	21	5	8.41978	0.6379	224	17.3
Control	High	21	6	6.7169	0.7265	139	23.2
Control	High	21	7	8.44804	0.9002	320	29.8
Control	High	21	8	6.32342	1.0849	431	29.7
MeJA	Low	28	1	8.81763	0.6756	298.5	13.5	1.65007	1.18058
MeJA	Low	28	2	9.0113	0.6224	254.5	19.55	1.55547	1.26743
MeJA	Low	28	3	7.57327	0.6046	150	14.55	1.89757	1.73523
MeJA	Low	28	4	7.89688	0.4133	268	14.85	1.65118	1.45122
MeJA	Low	28	5	9.56937	0.5414	138	23.05	1.62122	1.24387
MeJA	Low	28	6	30.4207	0.1276	280	23.3	1.35038	1.47606
MeJA	Low	28	7	7.48096	0.593	151.5	33.3	1.49472	1.31865
MeJA	Low	28	8	9.2757	0.7191	286.5	28.05	1.82393	2.1902
Control	Low	28	1	10.4509	0.6064	336.5	15.8	1.32428	1.57971
Control	Low	28	2	12.1459	0.4109	391	19.5	1.60998	2.05598
Control	Low	28	3	14.9576	0.304	254.5	27.3	0.973035	0.644293
Control	Low	28	4	16.4404	0.2708	337	16.2	1.6373	2.19382
Control	Low	28	5	7.22777	0.7716	301	16	1.32087	1.27152
Control	Low	28	6	13.4579	0.4144	392	27.05	1.49263	1.48481
Control	Low	28	7	8.52289	0.5298	216.5	36.3	1.44679	1.53693
Control	Low	28	8	10.7998	0.4093	382	25	1.72636	2.15477
MeJA	High	28	1	6.89039	0.7381	183	28	0.810909	1.05128
MeJA	High	28	2	16.708	0.4637	233	20.9	1.19177	1.05631
MeJA	High	28	3	7.52553	0.6737	227	25.7	1.17459	1.48997
MeJA	High	28	4	7.92372	0.8238	197	28.6	1.01194	1.15409
MeJA	High	28	5	6.07127	0.7881	222	25.9	1.01143	0.458372
MeJA	High	28	6	8.32093	0.7959	464	21.1	0.967071	1.28889
MeJA	High	28	7	7.39347	1.0286	439	17.7	0.787645	0.845242
MeJA	High	28	8	9.48902	0.5176	447	30	0.942014	1.07128
Control	High	28	1	4.9952	1.0784	335	22.7	1.20724	1.00559
Control	High	28	2	6.74242	0.7214	580	23.3	1.06325	0.0837976
Control	High	28	3	8.29833	0.4334	189	25.9	1.02018	1.23374
Control	High	28	4	12.8174	0.2979	350	23.5	1.14923	0.996264
Control	High	28	5	8.88285	0.6314	261	29.5	0.536249	1.35793
Control	High	28	6	8.56819	0.6287	260	27.9	1.16624	0.992453
Control	High	28	7	11.8488	0.6552	377	30.6	1.15366	1.21108
Control	High	28	8	10.1227	0.8937	449	23.4	1.51406	1.02337
MeJA	Low	42	1	5.23383	0.669	287	30	1.88418	1.35921
MeJA	Low	42	2	6.28281	0.638	307	23.5	1.74556	1.3024
MeJA	Low	42	3	5.79838	0.5984	144.5	27.7	1.90616	1.14258
MeJA	Low	42	4	5.11712	0.5697	300	18.5	1.29567	1.05263
MeJA	Low	42	5	12.0913	0.3931	292.5	22.6	2.2187	1.58546
MeJA	Low	42	6	8.4958	0.5203	235	21.8	1.81387	2.3051
MeJA	Low	42	7	19.599	0.1253	295	27.1	1.29381	1.08094
MeJA	Low	42	8	4.98261	0.5819	304.5	27.6	*	*
Control	Low	42	1	12.9417	0.5558	190	26.3	2.85541	2.11416
Control	Low	42	2	12.6782	0.3874	409.5	16	1.57	1.0458
Control	Low	42	3	11.3288	0.3804	354	21.9	1.59742	1.50107
Control	Low	42	4	14.0381	0.3826	277.5	27.5	1.6807	1.44948
Control	Low	42	5	12.5694	0.2584	170	31.6	1.38185	1.55593
Control	Low	42	6	8.97359	0.7592	367	27.7	1.81907	2.02194
Control	Low	42	7	18.3551	0.2883	294.5	16.5	1.42219	1.49304
Control	Low	42	8	12.373	0.5186	413	20.9	2.24801	2.44754
MeJA	High	42	1	6.05761	0.7768	132	29.7	1.43014	1.14673
MeJA	High	42	2	8.91978	1.0089	177	20.4	1.47377	0.972261
MeJA	High	42	3	4.6157	0.7277	185	24.1	0.10222	0.581276
MeJA	High	42	4	5.93794	0.8138	251	29.9	1.97492	1.11535
MeJA	High	42	5	3.80513	0.6662	219	28	0.986126	1.1471
MeJA	High	42	6	6.13502	0.4571	347	23.5	1.91847	0.640472
MeJA	High	42	7	6.10436	0.5139	279	27.2	1.07268	1.03053
MeJA	High	42	8	11.5522	0.7886	363	24.2	1.07686	1.02149
Control	High	42	1	4.31042	0.4227	75	26.2	1.23972	1.43856
Control	High	42	2	5.18071	0.7095	108	22.2	0.918008	1.00437
Control	High	42	3	6.40296	1.064	521	31.7	0.757081	0.707674
Control	High	42	4	3.42449	0.2961	129	27.8	1.18863	0.769365
Control	High	42	5	6.79158	0.6182	107	27.1	1.04333	0.797932
Control	High	42	6	7.13886	0.8833	230	23.6	1.11968	1.05818
Control	High	42	7	3.7359	0.6531	299	31.4	0.915613	0.865255
Control	High	42	8	4.64948	0.627	221	23.7	0.914461	1.14176
MeJA	Low	56	1	15.0311	0.351	250.5	24	3.22193	1.72383
MeJA	Low	56	2	18.1287	0.5637	294	22.1	2.19708	2.17114
MeJA	Low	56	3	16.132	0.4999	267	25.6	2.34342	0.194951
MeJA	Low	56	4	18.8706	0.4517	295	24.2	2.31471	2.31596
MeJA	Low	56	5	13.9517	0.5678	239	22	2.19514	1.52011
MeJA	Low	56	6	16.0239	0.4657	358.3	26.1	1.72012	2.26189
MeJA	Low	56	7	14.9319	0.5422	454	25	2.23989	2.34934
MeJA	Low	56	8	18.5702	0.215	265	30.1	2.00696	1.74593
Control	Low	56	1	12.5293	0.72963	206	19.2	1.64309	1.75294
Control	Low	56	2	13.4581	0.6263	307.5	30.1	1.56245	1.79065
Control	Low	56	3	17.6537	0.4254	236.5	36.4	1.639	2.10163
Control	Low	56	4	18.1764	0.5997	259.5	32.3	1.50949	1.73052
Control	Low	56	5	17.5192	0.5607	276.5	20	1.6576	1.67782
Control	Low	56	6	22.6804	0.3877	244.5	15.1	2.32355	2.87371
Control	Low	56	7	31.4548	0.2045	255.5	28.8	1.2251	1.59187
Control	Low	56	8	18.4894	0.5587	270	30.1	1.83992	2.29011
MeJA	High	56	1	4.47257	0.6518	229	28	0.657701	0.995072
MeJA	High	56	2	4.77363	0.7169	157	26.5	1.30739	1.25153
MeJA	High	56	3	3.20528	0.80076	366	27.7	1.29056	1.6084
MeJA	High	56	4	11.5814	0.45008	184	20.6	1.22067	1.31438
MeJA	High	56	5	15.8353	0.7614	395	30.4	1.53693	1.52055
MeJA	High	56	6	5.42534	0.9929	267	27	1.54937	1.46612
MeJA	High	56	7	3.08376	0.7758	459	30.1	1.52941	1.28338
MeJA	High	56	8	10.4296	0.5089	364	35	1.41063	1.11233
Control	High	56	1	2.87671	0.2919	291	21.1	0.969432	0.647833
Control	High	56	2	7.00078	0.5952	200.8	27	1.77143	1.30647
Control	High	56	3	5.00943	0.6199	502	26.4	1.17904	1.0033
Control	High	56	4	9.73052	1.0437	352	27	0.497959	1.31863
Control	High	56	5	5.17647	0.7009	392	30.8	1.1	1.11935
Control	High	56	6	5.28363	0.8696	450	27.6	0.959696	1.1308
Control	High	56	7	2.90638	0.4143	504	25.6	0.724752	1.15523
Control	High	56	8	2.85448	0.6494	273	29.8	1.02623	1.16

## Sheet: RT-PCR data
Supplementary Table S3: Raw data for manuscript, "Methyl jasmonate effects on sugarbeet root responses to postharvest dehydration."
Ct values for genes involved in proline metabolism.
Roots were treated with 10 µM methyl jasmonate (MeJA) or water (control) on day of harvest and stored at high (98.0%) or low (90.5%) relative humidity for up to 56 d.
Abbreviations: pyrroline-5-carboxylate synthetase (P5CS), pyrroline-5-carboxylate reductase (P5CR), ornithine aminotransferase (OAT), proline dehydrogenase (PDH, ) ubiquitin (UBQ), glyceraldehyde-3-phosphate dehydrogenase (G3PDH)
	Roots stored at low relative humidity							Roots stored at high relative humidity
	At harvest	28 d in storage		42 d in storage		56 d in storage		At harvest	28 d in storage		42 d in storage		56 d in storage
	Control	Control	MeJA	Control	MeJA	Control	MeJA	Control	Control	MeJA	Control	MeJA	Control	MeJA
P5CS	15.755	23.15	21.29	23.5333	13.265	22.18	16.59	27.0967	20.915	18.685	18.7433	18.33	18.23	15.15
P5CS	16.17	23.1567	21.75	21.4567	14.1533	21.5733	19.0733	28.6433	24.22	19.525	19.6333	17.92	18.8567	17.255
P5CS	24.245	23.1267	24.29	19.92	10.02	19.71	21.675	24.3333	20.8367	22.5033	18.45	18.545	22.27	17.25
OAT	16.7767	25.0633	23.83	24.87	6.21	24.11	16.2133	29.6167	23.715	18.685	22.68	20.33	23.31	9.71
OAT	16.46	23.055	24.2133	23.3733	13.11	23.61	17.2	28.63	22.5467	15.58	22.9267	19.89	21.5967	12.86
OAT	18.145	23.1333	26.365	22.56	7.855	23.41	18.685	25.45	21.965	17.74	22.5633	19.325	22.9167	15.43
P5CR	12.5267	27.275	24.0833	27.47	8.58	26.1367	13.8433	28.59	24.27	20.6	22.6	12.25	23.69	10.7667
P5CR	24.35	28.5567	22.5933	25.585	14.1767	26.2167	20.635	28.7133	23.8067	21.81	24.0533	14.21	23.36	10.6467
P5CR	18.8	26.4267	25.61	26.29	9.395	25.4567	18.1433	26.1133	23.23	17.065	22.8833	19.97	24.6767	15.2067
PDH	11.2	25.8267	25.62	26.94	10.9667	26.845	16.445	29.6433	28.4733	20.83	27.9367	20.82	26.9433	14.4433
PDH	12.71	25.725	27.035	26.3	9.89	26.6067	21.07	30.7967	28.43	18.845	27.1967	23.715	26.37	11.615
PDH	12.57	26.055	26.6733	26.78	6.67	26.425	17.3067	27.965	27.535	13.855	27.095	23.03	26.74	10.33
G3PDH	15.93	19.1	19.7767	20.88	8.135	20.83	15.115	23.6267	20.3	16.6533	16.6	15.705	21.6633	15.205
G3PDH	11.205	20.29	19.55	18.045	11.1933	20.5267	18.7433	23.93	22.1667	19.21	19.8167	16.6067	21.47	15.37
G3PDH	17.38	19.5433	20.72	19.3067	13.26	19.5167	18.245	21.8267	20.485	19.62	20.2133	17.025	20.4467	14.0633
UB	17.525	23.99	20.515	24.74	9.40667	24.05	16.7	27.485	24.745	17.705	23.2	14.095	22.0367	16.925
UB	16.6033	22.6933	19.99	22.3633	11.5033	22.42	12.4	26.4867	24.4533	19.645	24.965	18.02	25.09	15.6267
UB	12.86	21.96	22.7	19.725	9.48	21.0667	18.115	23.4133	22.525	20.07	22.695	16.3533	22.12	14.52
Primer efficiency
P5CS	1.918
OAT	1.9278
P5CR	1.9613
PDH	1.9549
G3PDH	1.9601
UB	2.0708
